# Supplementary material for: Mineral accumulation, relative water content and gas exchange are the main physiological regulating mechanisms to cope with salt stress in barley
Source: Sci Rep. 2024 Jun 28;14:14931. doi: 10.1038/s41598-024-65967-5 (PMC11213892; doi:10.1038/s41598-024-65967-5)
Supplement: Supplementary file 1 — Supplementary Table S1. [file 41598_2024_65967_MOESM1_ESM.xlsx]

## Sheet: barley studied genotypes
Name	Year of release	Characteristics	Yield (t/ha)
Ardhaoui	Local Tunisian variety	Adapted to the driest regions	≈ 4.5
Kounouz	Selected by INRAT in 2011	Resistance to fungal diseases	≈ 5.2
Lemsi	Selected by INRAT in 2009	Used as fodder	≈ 4.0
Manel	Selected by INRAT in 1996	Suitable for wetlands	≈ 5.5
Rihane	Introduced from ICARDA in 1982	Adapted to semi-arid regions	≈ 5.0
