# Supplementary material for: Mineral accumulation, relative water content and gas exchange are the main physiological regulating mechanisms to cope with salt stress in barley
Source: Sci Rep. 2024 Jun 28;14:14931. doi: 10.1038/s41598-024-65967-5 (PMC11213892; doi:10.1038/s41598-024-65967-5)
Supplement: Supplementary file 2 — Supplementary Table S2. [file 41598_2024_65967_MOESM2_ESM.xlsx]

## Sheet: barley studied genotypes
Name	Year of release	Characteristics	Yield (t/ha)
Ardhaoui	Local Tunisian variety	Adapted to the driest regions	≈ 4.5
Kounouz	Selected by INRAT in 2011	Resistance to fungal diseases	≈ 5.2
Lemsi	Selected by INRAT in 2009	Used as fodder	≈ 4.0
Manel	Selected by INRAT in 1996	Suitable for wetlands	≈ 5.5
Rihane	Introduced from ICARDA in 1982	Adapted to semi-arid regions	≈ 5.0

## Sheet: Feuil1
Treatment	GEN	K	Treatment	GEN	Na	Treatment	GEN	Ca	Treatment	GEN	Mg
C	ARD	2572.	C	ARD	876.	C	ARD	0.9	C	ARD	86.6
C	Kounouz	2561.	C	Kounouz	886.	C	Kounouz	0.89	C	Kounouz	85.2
C	Lemsi	2469.	C	Lemsi	881.	C	Lemsi	0.84	C	Lemsi	80.7
C	Manel	2505.	C	Manel	902.	C	Manel	0.853	C	Manel	89.3
C	RIH	2438.	C	RIH	889.	C	RIH	0.843	C	RIH	83.2
T1	ARD	2325.	T1	ARD	941.	T1	ARD	0.75	T1	ARD	72.4
T1	Kounouz	2263.	T1	Kounouz	948.	T1	Kounouz	0.727	T1	Kounouz	70.2
T1	Lemsi	2041.	T1	Lemsi	970.	T1	Lemsi	0.64	T1	Lemsi	67.3
T1	Manel	2118.	T1	Manel	963.	T1	Manel	0.73	T1	Manel	70.4
T1	RIH	2276.	T1	RIH	941.	T1	RIH	0.72	T1	RIH	70.5
T2	ARD	1741.	T2	ARD	1085.	T2	ARD	0.613	T2	ARD	60.6
T2	Kounouz	1674.	T2	Kounouz	1145.	T2	Kounouz	0.547	T2	Kounouz	55.9
T2	Lemsi	1463.	T2	Lemsi	1266.	T2	Lemsi	0.403	T2	Lemsi	49.9
T2	Manel	1541.	T2	Manel	1187.	T2	Manel	0.493	T2	Manel	55.1
T2	RIH	1660.	T2	RIH	1164.	T2	RIH	0.54	T2	RIH	58.8

## Sheet: Feuil2
Treatment	GEN	CaNa	Treatment	GEN	MgNa	Treatment	GEN	Kna
C	ARD	0.00103	C	ARD	0.0990	C	ARD	2.94
C	Kounouz	0.00100	C	Kounouz	0.0961	C	Kounouz	2.89
C	Lemsi	0.000952	C	Lemsi	0.0916	C	Lemsi	2.80
C	Manel	0.000946	C	Manel	0.0990	C	Manel	2.78
C	RIH	0.000948	C	RIH	0.0934	C	RIH	2.74
T1	ARD	0.000797	T1	ARD	0.0770	T1	ARD	2.47
T1	Kounouz	0.000766	T1	Kounouz	0.0740	T1	Kounouz	2.39
T1	Lemsi	0.000660	T1	Lemsi	0.0694	T1	Lemsi	2.10
T1	Manel	0.000759	T1	Manel	0.0732	T1	Manel	2.20
T1	RIH	0.000765	T1	RIH	0.0749	T1	RIH	2.42
T2	ARD	0.000566	T2	ARD	0.0558	T2	ARD	1.60
T2	Kounouz	0.000482	T2	Kounouz	0.0490	T2	Kounouz	1.47
T2	Lemsi	0.000318	T2	Lemsi	0.0396	T2	Lemsi	1.16
T2	Manel	0.000417	T2	Manel	0.0468	T2	Manel	1.30
T2	RIH	0.000468	T2	RIH	0.0508	T2	RIH	1.43

## Sheet: Feuil3
Treatment	GEN	RWC	Treatment	GEN	Prolin	Treatment	GEN	SS	Treatment	GEN	MDA	Treatment	GEN	ALPHA
C	ARD	83.54759	C	ARD	36.4	C	ARD	62.6	C	ARD	24.50385	C	ARD	28.78813
C	Kounouz	78.94124	C	Kounouz	28.9	C	Kounouz	71.8	C	Kounouz	26.37585	C	Kounouz	32.22213
C	Lemsi	73.90722	C	Lemsi	21.3	C	Lemsi	51.2	C	Lemsi	30.35915	C	Lemsi	35.21733
C	Manel	80.66949	C	Manel	38.8	C	Manel	78.8	C	Manel	28.23336	C	Manel	38.21767
C	RIH	80.95886	C	RIH	28.9	C	RIH	66.5	C	RIH	25.60037	C	RIH	30.26233
T1	ARD	77.41779	T1	ARD	53.3	T1	ARD	91.2	T1	ARD	32.05730	T1	ARD	39.07533
T1	Kounouz	73.60190	T1	Kounouz	42.3	T1	Kounouz	86.2	T1	Kounouz	37.27383	T1	Kounouz	40.32247
T1	Lemsi	70.88244	T1	Lemsi	29.3	T1	Lemsi	71.2	T1	Lemsi	44.43703	T1	Lemsi	45.20000
T1	Manel	74.67400	T1	Manel	49.2	T1	Manel	92.1	T1	Manel	40.25247	T1	Manel	43.92083
T1	RIH	71.56789	T1	RIH	40.5	T1	RIH	86.7	T1	RIH	35.51680	T1	RIH	41.97033
T2	ARD	70.64147	T2	ARD	68.6	T2	ARD	122.	T2	ARD	42.97947	T2	ARD	87.54073
T2	Kounouz	68.64147	T2	Kounouz	60.2	T2	Kounouz	112.	T2	Kounouz	49.21118	T2	Kounouz	81.73967
T2	Lemsi	66.24970	T2	Lemsi	38.5	T2	Lemsi	72.8	T2	Lemsi	65.05231	T2	Lemsi	73.86667
T2	Manel	71.20893	T2	Manel	67.9	T2	Manel	116.	T2	Manel	59.48650	T2	Manel	83.84467
T2	RIH	65.86719	T2	RIH	63.6	T2	RIH	107.	T2	RIH	45.72470	T2	RIH	85.92400

## Sheet: Feuil4
Treatment	GEN	WUE	Treatment	GEN	Tr	Treatment	GEN	gs	Treatment	GEN	A	Treatment	GEN	Ags
C	ARD	6.601585	C	ARD	3.312	C	ARD	0.128	C	ARD	20.988	C	ARD	164.2020
C	Kounouz	6.656241	C	Kounouz	3.384	C	Kounouz	0.118	C	Kounouz	21.650	C	Kounouz	185.5399
C	Lemsi	7.660807	C	Lemsi	3.200	C	Lemsi	0.108	C	Lemsi	23.176	C	Lemsi	221.6318
C	Manel	7.078523	C	Manel	3.314	C	Manel	0.122	C	Manel	21.522	C	Manel	182.3274
C	RIH	6.622465	C	RIH	3.504	C	RIH	0.124	C	RIH	22.160	C	RIH	180.0233
T1	ARD	7.359564	T1	ARD	2.148	T1	ARD	0.084	T1	ARD	14.634	T1	ARD	178.6146
T1	Kounouz	7.385205	T1	Kounouz	2.086	T1	Kounouz	0.080	T1	Kounouz	13.574	T1	Kounouz	185.0922
T1	Lemsi	7.438915	T1	Lemsi	1.586	T1	Lemsi	0.046	T1	Lemsi	10.878	T1	Lemsi	261.8024
T1	Manel	6.655045	T1	Manel	2.156	T1	Manel	0.080	T1	Manel	12.366	T1	Manel	168.7781
T1	RIH	6.295444	T1	RIH	2.330	T1	RIH	0.082	T1	RIH	13.958	T1	RIH	173.6514
T2	ARD	6.107302	T2	ARD	1.424	T2	ARD	0.044	T2	ARD	8.664	T2	ARD	203.5000
T2	Kounouz	5.195456	T2	Kounouz	1.356	T2	Kounouz	0.030	T2	Kounouz	6.480	T2	Kounouz	216.0000
T2	Lemsi	1.817419	T2	Lemsi	2.042	T2	Lemsi	0.034	T2	Lemsi	3.540	T2	Lemsi	142.9905
T2	Manel	3.325818	T2	Manel	1.361	T2	Manel	0.036	T2	Manel	4.250	T2	Manel	167.0200
T2	RIH	4.323118	T2	RIH	1.352	T2	RIH	0.032	T2	RIH	5.338	T2	RIH	213.7190

## Sheet: Feuil5
Treatment	GEN	cht	Treatment	GEN	Car	Treatment	GEN	SPAD	Treatment	GEN	ChlaChlb	Treatment	GEN	Chla	Treatment	GEN	Chlb
C	ARD	18.281627	C	ARD	1.836436	C	ARD	52.05301	C	ARD	3.591102	C	ARD	13.914539	C	ARD	4.367088
C	Kounouz	18.734489	C	Kounouz	1.299391	C	Kounouz	52.44565	C	Kounouz	3.303680	C	Kounouz	14.371732	C	Kounouz	4.362757
C	Lemsi	18.799377	C	Lemsi	1.842573	C	Lemsi	47.64271	C	Lemsi	2.920128	C	Lemsi	13.788437	C	Lemsi	5.010940
C	Manel	20.000592	C	Manel	1.793595	C	Manel	51.35067	C	Manel	2.793469	C	Manel	14.725928	C	Manel	5.274664
C	RIH	19.787840	C	RIH	1.788548	C	RIH	51.50310	C	RIH	2.608352	C	RIH	14.140178	C	RIH	5.647662
T1	ARD	16.416396	T1	ARD	2.244140	T1	ARD	48.36477	T1	ARD	4.048519	T1	ARD	13.012842	T1	ARD	3.403554
T1	Kounouz	14.267058	T1	Kounouz	1.796210	T1	Kounouz	46.98073	T1	Kounouz	6.755674	T1	Kounouz	12.248270	T1	Kounouz	2.018788
T1	Lemsi	10.206800	T1	Lemsi	1.811239	T1	Lemsi	42.68060	T1	Lemsi	5.919629	T1	Lemsi	8.638982	T1	Lemsi	1.567817
T1	Manel	15.439887	T1	Manel	2.649005	T1	Manel	47.53787	T1	Manel	6.082782	T1	Manel	12.648566	T1	Manel	2.791321
T1	RIH	14.757210	T1	RIH	1.816492	T1	RIH	46.47072	T1	RIH	3.328566	T1	RIH	11.221569	T1	RIH	3.535641
T2	ARD	13.025543	T2	ARD	2.189554	T2	ARD	43.06572	T2	ARD	5.367961	T2	ARD	10.893363	T2	ARD	2.132180
T2	Kounouz	12.025800	T2	Kounouz	2.148065	T2	Kounouz	42.90521	T2	Kounouz	6.470635	T2	Kounouz	10.348622	T2	Kounouz	1.677178
T2	Lemsi	8.326131	T2	Lemsi	1.066083	T2	Lemsi	28.26708	T2	Lemsi	8.376670	T2	Lemsi	7.434215	T2	Lemsi	0.891916
T2	Manel	10.923217	T2	Manel	1.779811	T2	Manel	42.03395	T2	Manel	9.304182	T2	Manel	9.860843	T2	Manel	1.062374
T2	RIH	10.431349	T2	RIH	2.324684	T2	RIH	42.11565	T2	RIH	7.394355	T2	RIH	9.096291	T2	RIH	1.335058

## Sheet: Feuil7
Treatment	K	Na	Ca	Mg	CaNa	MgNa	Kna	RWC	Prolin	SS	MDA	ALPHA	WUE	Tr	gs	A	Ags	Chla	Chlb	cht	ChlaChlb	SPAD	TKW
C	2572	876	0.9	86.6	0.00103	0.099	2.94	83.5476	36.4	62.6	24.5038	28.7881	6.60159	3.312	0.128	20.988	164.202	13.9145	4.36709	18.2816	3.5911	52.053	32.6
C	2561	886	0.89	85.2	0.001	0.0961	2.89	78.9412	28.9	71.8	26.3758	32.2221	6.65624	3.384	0.118	21.65	185.54	14.3717	4.36276	18.7345	3.30368	52.4457	39.8
C	2469	881	0.84	80.7	0.000952	0.0916	2.8	73.9072	21.3	51.2	30.3591	35.2173	7.66081	3.2	0.108	23.176	221.632	13.7884	5.01094	18.7994	2.92013	47.6427	33.1
C	2505	902	0.853	89.3	0.000946	0.099	2.78	80.6695	38.8	78.8	28.2334	38.2177	7.07852	3.314	0.122	21.522	182.327	14.7259	5.27466	20.0006	2.79347	51.3507	40.4
C	2438	889	0.843	83.2	0.000948	0.0934	2.74	80.9589	28.9	66.5	25.6004	30.2623	6.62247	3.504	0.124	22.16	180.023	14.1402	5.64766	19.7878	2.60835	51.5031	41.3
T1	2325	941	0.75	72.4	0.000797	0.077	2.47	77.4178	53.3	91.2	32.0573	39.0753	7.35956	2.148	0.084	14.634	178.615	13.0128	3.40355	16.4164	4.04852	48.3648	31.9
T1	2263	948	0.727	70.2	0.000766	0.074	2.39	73.6019	42.3	86.2	37.2738	40.3225	7.38521	2.086	0.08	13.574	185.092	12.2483	2.01879	14.2671	6.75567	46.9807	37.8
T1	2041	970	0.64	67.3	0.00066	0.0694	2.1	70.8824	29.3	71.2	44.437	45.2	7.43891	1.586	0.046	10.878	261.802	8.63898	1.56782	10.2068	5.91963	42.6806	25
T1	2118	963	0.73	70.4	0.000759	0.0732	2.2	74.674	49.2	92.1	40.2525	43.9208	6.65505	2.156	0.08	12.366	168.778	12.6486	2.79132	15.4399	6.08278	47.5379	37
T1	2276	941	0.72	70.5	0.000765	0.0749	2.42	71.5679	40.5	86.7	35.5168	41.9703	6.29544	2.33	0.082	13.958	173.651	11.2216	3.53564	14.7572	3.32857	46.4707	36.3
T2	1741	1085	0.613	60.6	0.000566	0.0558	1.6	70.6415	68.6	122	42.9795	87.5407	6.1073	1.424	0.044	8.664	203.5	10.8934	2.13218	13.0255	5.36796	43.0657	18.9
T2	1674	1145	0.547	55.9	0.000482	0.049	1.47	68.6415	60.2	112	49.2112	81.7397	5.19546	1.356	0.03	6.48	216	10.3486	1.67718	12.0258	6.47063	42.9052	25.2
T2	1463	1266	0.403	49.9	0.000318	0.0396	1.16	66.2497	38.5	72.8	65.0523	73.8667	1.81742	2.042	0.034	3.54	142.99	7.43422	0.891916	8.32613	8.37667	28.2671	17.2
T2	1541	1187	0.493	55.1	0.000417	0.0468	1.3	71.2089	67.9	116	59.4865	83.8447	3.32582	1.361	0.036	4.25	167.02	9.86084	1.06237	10.9232	9.30418	42.0339	25.2
T2	1660	1164	0.54	58.8	0.000468	0.0508	1.43	65.8672	63.6	107	45.7247	85.924	4.32312	1.352	0.032	5.338	213.719	9.09629	1.33506	10.4313	7.39436	42.1157	28.9

## Sheet: Feuil6
Treatment	GEN	K	Treatment	GEN	Na	Treatment	GEN	Ca	Treatment	GEN	Mg	Treatment	GEN	CaNa	Treatment	GEN	MgNa	Treatment	GEN	Kna	Treatment	GEN	RWC	Treatment	GEN	Prolin	Treatment	GEN	SS	Treatment	GEN	MDA	Treatment	GEN	ALPHA	Treatment	GEN	WUE	Treatment	GEN	Tr	Treatment	GEN	gs	Treatment	GEN	A	Treatment	GEN
C	ARD	2572.	C	ARD	876.	C	ARD	0.9	C	ARD	86.6	C	ARD	0.00103	C	ARD	0.0990	C	ARD	2.94	C	ARD	83.54759	C	ARD	36.4	C	ARD	62.6	C	ARD	24.50385	C	ARD	28.78813	C	ARD	6.601585	C	ARD	3.312	C	ARD	0.128	C	ARD	20.988	C	ARD
C	Kounouz	2561.	C	Kounouz	886.	C	Kounouz	0.89	C	Kounouz	85.2	C	Kounouz	0.00100	C	Kounouz	0.0961	C	Kounouz	2.89	C	Kounouz	78.94124	C	Kounouz	28.9	C	Kounouz	71.8	C	Kounouz	26.37585	C	Kounouz	32.22213	C	Kounouz	6.656241	C	Kounouz	3.384	C	Kounouz	0.118	C	Kounouz	21.650	C	Kounouz
C	Lemsi	2469.	C	Lemsi	881.	C	Lemsi	0.84	C	Lemsi	80.7	C	Lemsi	0.000952	C	Lemsi	0.0916	C	Lemsi	2.80	C	Lemsi	73.90722	C	Lemsi	21.3	C	Lemsi	51.2	C	Lemsi	30.35915	C	Lemsi	35.21733	C	Lemsi	7.660807	C	Lemsi	3.200	C	Lemsi	0.108	C	Lemsi	23.176	C	Lemsi
C	Manel	2505.	C	Manel	902.	C	Manel	0.853	C	Manel	89.3	C	Manel	0.000946	C	Manel	0.0990	C	Manel	2.78	C	Manel	80.66949	C	Manel	38.8	C	Manel	78.8	C	Manel	28.23336	C	Manel	38.21767	C	Manel	7.078523	C	Manel	3.314	C	Manel	0.122	C	Manel	21.522	C	Manel
C	RIH	2438.	C	RIH	889.	C	RIH	0.843	C	RIH	83.2	C	RIH	0.000948	C	RIH	0.0934	C	RIH	2.74	C	RIH	80.95886	C	RIH	28.9	C	RIH	66.5	C	RIH	25.60037	C	RIH	30.26233	C	RIH	6.622465	C	RIH	3.504	C	RIH	0.124	C	RIH	22.160	C	RIH
T1	ARD	2325.	T1	ARD	941.	T1	ARD	0.75	T1	ARD	72.4	T1	ARD	0.000797	T1	ARD	0.0770	T1	ARD	2.47	T1	ARD	77.41779	T1	ARD	53.3	T1	ARD	91.2	T1	ARD	32.05730	T1	ARD	39.07533	T1	ARD	7.359564	T1	ARD	2.148	T1	ARD	0.084	T1	ARD	14.634	T1	ARD
T1	Kounouz	2263.	T1	Kounouz	948.	T1	Kounouz	0.727	T1	Kounouz	70.2	T1	Kounouz	0.000766	T1	Kounouz	0.0740	T1	Kounouz	2.39	T1	Kounouz	73.60190	T1	Kounouz	42.3	T1	Kounouz	86.2	T1	Kounouz	37.27383	T1	Kounouz	40.32247	T1	Kounouz	7.385205	T1	Kounouz	2.086	T1	Kounouz	0.080	T1	Kounouz	13.574	T1	Kounouz
T1	Lemsi	2041.	T1	Lemsi	970.	T1	Lemsi	0.64	T1	Lemsi	67.3	T1	Lemsi	0.000660	T1	Lemsi	0.0694	T1	Lemsi	2.10	T1	Lemsi	70.88244	T1	Lemsi	29.3	T1	Lemsi	71.2	T1	Lemsi	44.43703	T1	Lemsi	45.20000	T1	Lemsi	7.438915	T1	Lemsi	1.586	T1	Lemsi	0.046	T1	Lemsi	10.878	T1	Lemsi
T1	Manel	2118.	T1	Manel	963.	T1	Manel	0.73	T1	Manel	70.4	T1	Manel	0.000759	T1	Manel	0.0732	T1	Manel	2.20	T1	Manel	74.67400	T1	Manel	49.2	T1	Manel	92.1	T1	Manel	40.25247	T1	Manel	43.92083	T1	Manel	6.655045	T1	Manel	2.156	T1	Manel	0.080	T1	Manel	12.366	T1	Manel
T1	RIH	2276.	T1	RIH	941.	T1	RIH	0.72	T1	RIH	70.5	T1	RIH	0.000765	T1	RIH	0.0749	T1	RIH	2.42	T1	RIH	71.56789	T1	RIH	40.5	T1	RIH	86.7	T1	RIH	35.51680	T1	RIH	41.97033	T1	RIH	6.295444	T1	RIH	2.330	T1	RIH	0.082	T1	RIH	13.958	T1	RIH
T2	ARD	1741.	T2	ARD	1085.	T2	ARD	0.613	T2	ARD	60.6	T2	ARD	0.000566	T2	ARD	0.0558	T2	ARD	1.60	T2	ARD	70.64147	T2	ARD	68.6	T2	ARD	122.	T2	ARD	42.97947	T2	ARD	87.54073	T2	ARD	6.107302	T2	ARD	1.424	T2	ARD	0.044	T2	ARD	8.664	T2	ARD
T2	Kounouz	1674.	T2	Kounouz	1145.	T2	Kounouz	0.547	T2	Kounouz	55.9	T2	Kounouz	0.000482	T2	Kounouz	0.0490	T2	Kounouz	1.47	T2	Kounouz	68.64147	T2	Kounouz	60.2	T2	Kounouz	112.	T2	Kounouz	49.21118	T2	Kounouz	81.73967	T2	Kounouz	5.195456	T2	Kounouz	1.356	T2	Kounouz	0.030	T2	Kounouz	6.480	T2	Kounouz
T2	Lemsi	1463.	T2	Lemsi	1266.	T2	Lemsi	0.403	T2	Lemsi	49.9	T2	Lemsi	0.000318	T2	Lemsi	0.0396	T2	Lemsi	1.16	T2	Lemsi	66.24970	T2	Lemsi	38.5	T2	Lemsi	72.8	T2	Lemsi	65.05231	T2	Lemsi	73.86667	T2	Lemsi	1.817419	T2	Lemsi	2.042	T2	Lemsi	0.034	T2	Lemsi	3.540	T2	Lemsi
T2	Manel	1541.	T2	Manel	1187.	T2	Manel	0.493	T2	Manel	55.1	T2	Manel	0.000417	T2	Manel	0.0468	T2	Manel	1.30	T2	Manel	71.20893	T2	Manel	67.9	T2	Manel	116.	T2	Manel	59.48650	T2	Manel	83.84467	T2	Manel	3.325818	T2	Manel	1.361	T2	Manel	0.036	T2	Manel	4.250	T2	Manel
T2	RIH	1660.	T2	RIH	1164.	T2	RIH	0.54	T2	RIH	58.8	T2	RIH	0.000468	T2	RIH	0.0508	T2	RIH	1.43	T2	RIH	65.86719	T2	RIH	63.6	T2	RIH	107.	T2	RIH	45.72470	T2	RIH	85.92400	T2	RIH	4.323118	T2	RIH	1.352	T2	RIH	0.032	T2	RIH	5.338	T2	RIH
[truncated: 4 more columns]

## Sheet: Feuil8
	K	Na	Ca	Mg	CaNa	MgNa	Kna	RWC	Prolin	SS	MDA	ALPHA	WUE	Tr	gs	A	Ags	TKW
K		0.61007	0.01299	0.36775	0.047992	0.17997	0.018844	0.49023	0.43607	0.68739	0.46974	0.68331	0.49625	0.73448	0.58235	0.16548	0.40457	0.6218
Na	-0.31136		0.45657	0.35248	0.22763	0.68204	0.26182	0.90838	0.48623	0.1273	0.67277	0.17775	0.92146	0.69994	0.8981	0.90123	0.93907	0.12291
Ca	0.95083	-0.44162		0.47063	0.0085256	0.23823	0.015422	0.33256	0.47115	0.74631	0.22187	0.35863	0.26276	0.96712	0.39911	0.12469	0.2525	0.67303
Mg	0.52124	0.53537	0.42935		0.70555	0.01242	0.69167	0.18868	0.0094638	0.076179	0.55776	0.7228	0.47723	0.86171	0.22913	0.074795	0.19027	0.61132
CaNa	0.88166	-0.65773	0.96291	0.2334		0.38946	0.0064474	0.40723	0.6442	0.92985	0.23439	0.22803	0.3423	0.93258	0.46649	0.23244	0.33757	0.4312
MgNa	0.70902	0.25243	0.64675	0.95229	0.5014		0.38576	0.12955	0.013606	0.21022	0.40372	0.99373	0.39795	0.97032	0.17474	0.022353	0.12507	0.91703
Kna	0.9369	-0.62276	0.94484	0.24462	0.96924	0.50476		0.58813	0.69286	0.90049	0.43911	0.42365	0.55155	0.66853	0.66937	0.30544	0.50787	0.34522
RWC	0.41238	0.072023	0.55402	0.69939	0.48536	0.76778	0.32955		0.076513	0.33848	0.049541	0.39951	0.071087	0.35562	0.00029745	0.03361	0.0010811	0.74026
Prolin	0.45965	0.41583	0.4289	0.96023	0.28328	0.94928	0.24366	0.83775		0.15483	0.38967	0.9544	0.37806	0.76758	0.097649	0.047121	0.094134	0.72049
SS	0.24809	0.77055	0.2006	0.83823	-0.055121	0.67607	-0.078238	0.54845	0.73762		0.61029	0.66102	0.38578	0.42498	0.36046	0.2434	0.30697	0.13019
MDA	-0.43012	0.25996	-0.66375	-0.35494	-0.6507	-0.48851	-0.45696	-0.87909	-0.50121	-0.31117		0.092282	0.0089489	0.21787	0.047449	0.12748	0.031791	0.81433
ALPHA	-0.2514	0.7115	-0.52966	0.21949	-0.65731	0.0049258	-0.47067	-0.4923	0.035825	0.26954	0.81573		0.19249	0.41676	0.37887	0.58498	0.36563	0.72909
WUE	-0.4072	0.061725	-0.62182	-0.42361	-0.54487	-0.49371	-0.36016	-0.84565	-0.51179	-0.50475	0.96169	0.69521		0.11817	0.0699	0.1265	0.039323	0.52158
Tr	-0.2101	0.23793	0.025826	0.10883	-0.052974	0.023316	-0.26342	0.53245	0.18358	0.46949	-0.66796	-0.47682	-0.78193		0.30547	0.62091	0.32609	0.15007
gs	0.33436	0.080117	0.49267	0.65616	0.43295	0.71487	0.26273	0.99605	0.80851	0.52796	-0.88257	-0.51105	-0.8474	0.57985		0.057228	0.0031857	0.70611
A	-0.72535	-0.077655	-0.77378	-0.84023	-0.65273	-0.92924	-0.57988	-0.90692	-0.88311	-0.64143	0.77032	0.33217	0.77154	-0.30242	-0.86672		0.020501	0.83387
Ags	-0.48774	-0.047873	-0.63217	-0.69764	-0.5493	-0.7733	-0.39722	-0.99067	-0.81323	-0.57841	0.91034	0.5232	0.89654	-0.56014	-0.98079	0.93323		0.70334
TKW	-0.30168	0.77598	-0.25975	0.31033	-0.46396	0.065209	-0.54214	0.20546	0.22135	0.767	-0.14635	0.21443	-0.38552	0.74318	0.23294	-0.13085	-0.23519

## Sheet: Feuil9
	K	Na	Ca	Mg	CaNa	MgNa	Kna	RWC	Prolin	SS	MDA	ALPHA	WUE	Tr	gs	A	Ags	TKW
K		0.0022391	0.10549	0.068467	0.057617	0.020284	2.025e-05	0.35455	0.26603	0.24319	0.0062205	0.013426	0.86497	0.14519	0.096687	0.0016329	0.19811	0.36013
Na	-0.98482		0.15207	0.10476	0.088781	0.03528	0.001135	0.49152	0.35211	0.293	0.013499	0.046519	0.71228	0.12371	0.118	0.005905	0.21457	0.37449
Ca	0.79817	-0.74084		0.0093636	0.00090163	0.023347	0.11177	0.12428	0.020952	0.0064434	0.069013	0.12017	0.65615	0.052469	0.0038901	0.055547	0.014804	0.12478
Mg	0.84952	-0.79912	0.96051		0.0055881	0.0035639	0.074203	0.080098	0.020246	0.034065	0.021107	0.079346	0.74837	0.094472	0.029099	0.029061	0.064162	0.30238
CaNa	0.86611	-0.82052	0.99173	0.97204		0.0085155	0.061385	0.15174	0.038387	0.01839	0.034627	0.081498	0.65198	0.042709	0.0034293	0.024402	0.021161	0.14432
MgNa	0.93371	-0.90383	0.92714	0.9793	0.96294		0.022167	0.16018	0.073175	0.076112	0.0026517	0.044184	0.72629	0.079435	0.033072	0.004373	0.083548	0.31053
Kna	0.99934	-0.99036	0.79005	0.84109	0.86025	0.92964		0.38206	0.2814	0.24958	0.0070735	0.018296	0.82959	0.13691	0.097593	0.0018182	0.19707	0.35582
RWC	0.53344	-0.41127	0.77429	0.83263	0.74122	0.73143	0.50814		0.027327	0.14923	0.21957	0.20932	0.71218	0.50211	0.25797	0.2793	0.3184	0.65931
Prolin	0.61855	-0.53571	0.93225	0.93379	0.8982	0.84259	0.60331	0.91902		0.015833	0.14978	0.22845	0.80492	0.18221	0.067939	0.17163	0.078544	0.31583
SS	0.64166	-0.59194	0.96925	0.90607	0.93793	0.83833	0.63513	0.74417	0.94386		0.16612	0.28137	0.49906	0.052088	0.012504	0.14998	0.0072921	0.10939
MDA	-0.96996	0.94955	-0.84871	-0.93192	-0.90503	-0.98301	-0.96727	-0.66617	-0.74352	-0.72463		0.025181	0.81925	0.13078	0.079734	0.0015367	0.16423	0.42119
ALPHA	-0.94973	0.88412	-0.77941	-0.8337	-0.83065	-0.88808	-0.93814	-0.67703	-0.65687	-0.60333	0.92335		0.77034	0.30322	0.15757	0.023118	0.2941	0.46689
WUE	-0.10626	0.22797	-0.2735	-0.19895	-0.27692	-0.21668	-0.13424	0.22804	-0.15382	-0.40478	0.14244	-0.18138		0.21822	0.47465	0.75789	0.34068	0.36083
Tr	0.74894	-0.77499	0.87431	0.81277	0.89061	0.83357	0.75883	0.40216	0.70653	0.87493	-0.76628	-0.58202	-0.6676		0.013007	0.090447	0.0093942	0.066928
gs	0.8098	-0.78214	0.97805	0.91552	0.97983	0.90793	0.80858	0.62664	0.85031	0.95207	-0.83315	-0.73444	-0.42586	0.95079		0.051499	0.0030619	0.064033
A	0.98771	-0.97099	0.86938	0.91559	0.92495	0.97627	0.98679	0.60537	0.71838	0.74329	-0.9882	-0.92762	-0.19132	0.81823	0.87589		0.12351	0.30505
Ags	-0.68909	0.67145	-0.94633	-0.856	-0.9318	-0.82777	-0.69023	-0.56746	-0.83484	-0.9666	0.72678	0.59087	0.54639	-0.96043	-0.9813	-0.77524		0.040677
TKW	0.52828	-0.51506	0.77366	0.58283	0.74997	0.57498	0.53227	0.27093	0.56991	0.79312	-0.47286	-0.43261	-0.52762	0.85182	0.85619	0.58025	-0.89415

[truncated: 21 more sheets: Feuil10, Feuil11, Feuil12, Feuil13, Feuil17, Feuil14, Feuil19, Feuil18, Feuil20, Feuil21, F, Feuil23, Feuil22, Feuil25, Feuil24, Feuil27, Feuil28, Feuil29, Feuil30, Feuil31 …]
